# Supplementary material for: 3-Gene-TB-SCORE Accuracy for Tuberculosis Disease Diagnosis Is Not Affected by Immune-Mediated Inflammatory Disease Comorbidity
Source: Int J Mol Sci. 2025 Nov 12;26(22):10931. doi: 10.3390/ijms262210931 (PMC12652831; doi:10.3390/ijms262210931)
Supplement: Supplementary file 1 [file ijms-26-10931-s001.zip]

Archive with 1 entries (1 files):
- ijms-3883122-supplementary.pdf
